# Supplementary material for: Zinc Oxide Exerts Anti-Inflammatory Properties on Human Placental Cells
Source: Nutrients. 2020 Jun 18;12(6):1822. doi: 10.3390/nu12061822 (PMC7353449; doi:10.3390/nu12061822)
Supplement: Supplementary file 1 [file nutrients-12-01822-s001.zip]

Archive with 8 entries (7 files):
- Supplemental Figures/
- __MACOSX/._Supplemental Figures
- Supplemental Figures/Supplemental Figure 1.tif
- __MACOSX/Supplemental Figures/._Supplemental Figure 1.tif
- Supplemental Figures/Supplemental Figure 2.tif
- __MACOSX/Supplemental Figures/._Supplemental Figure 2.tif
- Supplemental Figures/Supplemental Figure 3.tif
- __MACOSX/Supplemental Figures/._Supplemental Figure 3.tif
